# Supplementary material for: Recognition Site Modifiable Macrocycle: Synthesis, Functional Group Variation and Structural Inspection
Source: Molecules. 2023 Jan 31;28(3):1338. doi: 10.3390/molecules28031338 (PMC9921963; doi:10.3390/molecules28031338)
Supplement: Supplementary file 1 [file molecules-28-01338-s001.zip]

Archive with 1 entries (1 files):
- molecules-2186833-supplementary.pdf
